# Supplementary material for: Role of High-Resolution Computed Tomography in Double-Lumen Tube Selection for Patients Undergoing Minimally Invasive Coronary Bypass
Source: J Clin Med. 2026 Jul 10;15(14):5415. doi: 10.3390/jcm15145415 (PMC13410308; doi:10.3390/jcm15145415)
Supplement: Supplementary file 1 [file jcm-15-05415-s001.zip]

Archive with 1 entries (1 files):
- jcm-4407818-supplementary.pdf
